# Supplementary material for: Pangenome Analysis of Clostridium scindens: A Collection of Diverse Bile Acid- and Steroid-Metabolizing Commensal Gut Bacterial Strains
Source: Microorganisms. 2025 Apr 9;13(4):857. doi: 10.3390/microorganisms13040857 (PMC12029741; doi:10.3390/microorganisms13040857)
Supplement: Supplementary file 1 [file microorganisms-13-00857-s001.zip]

Archive with 3 entries (3 files):
- microorganisms-3479729-supplementary.pdf
- suppl_file_1.pdf
- suppl_file_2.xls
