# Supplementary material for: Pangenome Analysis of Clostridium scindens: A Collection of Diverse Bile Acid- and Steroid-Metabolizing Commensal Gut Bacterial Strains
Source: Microorganisms. 2025 Apr 9;13(4):857. doi: 10.3390/microorganisms13040857 (PMC12029741; doi:10.3390/microorganisms13040857)
Supplement: Supplementary file 1 [file microorganisms-13-00857-s001.zip › suppl_file_2.xls]

## Sheet: 16SrRNA_v2.afa
	35704-a	35704-b	35704-c	35704-d	AM05-22	AM07-30	BL389WT3D-a	BL389WT3D-b	BL389WT3D-c	BL389WT3D-d	CE91-St59-a	CE91-St59-b	CE91-St59-c	CE91-St60-a	CE91-St60-b	CE91-St60-c	FDAARGOS_1227-a	FDAARGOS_1227-b	FDAARGOS_1227-c	FDAARGOS_1227-d	G10-a	G10-b	G10-c	G10-d	GGCC_0168	I10-a	I10-b	I10-c	I10-d	JCM10422-a	JCM10422-b	JCM10422-c	JCM10422-d	MGYG-HGUT-01303-a	MGYG-HGUT-01303-b	MSK.1.16	MSK.1.26	S077-U-a	S077-U-b	S077-U-c	S077-U-d	VPI12708-a	VPI12708-b	VPI12708-c	VPI12708-d	DFI.1.130	DFI.1.161	DFI.1.162	DFI.1.217
35704-a		0.07	0.07	0.07	0.07	0.07	0.13	0.13	0.13	0.13	0.07	0.07	0.07	0.07	0.07	0.07	0.07	0.07	0	0.07	0.13	0.13	0.13	0.13	0.13	0.13	0.13	0.13	0.13	0.13	0.13	0.2	0.13	0	0.1	0.08	0	0.07	0.07	0.07	0.07	1.25	1.31	0.39	0.26	0.39	0.12	1.25	0.33
35704-b			0	0	0	0	0.07	0.07	0.07	0.07	0	0	0	0	0	0	0	0	0.07	0	0.07	0.07	0.07	0.07	0.07	0.07	0.07	0.07	0.07	0.07	0.07	0.13	0.07	0.07	0	0	0	0	0	0	0	1.18	1.25	0.33	0.2	0.33	0.12	1.18	0.26
35704-c				0	0	0	0.07	0.07	0.07	0.07	0	0	0	0	0	0	0	0	0.07	0	0.07	0.07	0.07	0.07	0.07	0.07	0.07	0.07	0.07	0.07	0.07	0.13	0.07	0.07	0	0	0	0	0	0	0	1.18	1.25	0.33	0.2	0.33	0.12	1.18	0.26
35704-d					0	0	0.07	0.07	0.07	0.07	0	0	0	0	0	0	0	0	0.07	0	0.07	0.07	0.07	0.07	0.07	0.07	0.07	0.07	0.07	0.07	0.07	0.13	0.07	0.07	0	0	0	0	0	0	0	1.18	1.25	0.33	0.2	0.33	0.12	1.18	0.26
AM05-22						0	0.07	0.07	0.07	0.07	0	0	0	0	0	0	0	0	0.07	0	0.07	0.07	0.07	0.07	0.07	0.07	0.07	0.07	0.07	0.07	0.07	0.13	0.07	0.07	0	0	0	0	0	0	0	1.18	1.25	0.33	0.2	0.33	0.12	1.18	0.26
AM07-30							0.07	0.07	0.07	0.07	0	0	0	0	0	0	0	0	0.07	0	0.07	0.07	0.07	0.07	0.07	0.07	0.07	0.07	0.07	0.07	0.07	0.13	0.07	0.07	0	0	0	0	0	0	0	1.18	1.25	0.33	0.2	0.33	0.12	1.18	0.26
BL389WT3D-a								0	0	0	0.07	0.07	0.07	0.07	0.07	0.07	0.07	0.07	0.13	0.07	0	0	0	0	0	0	0	0	0	0	0	0.07	0	0.13	0.1	0.08	0	0.07	0.07	0.07	0.07	1.25	1.25	0.33	0.26	0.33	0.12	1.25	0.33
BL389WT3D-b									0	0	0.07	0.07	0.07	0.07	0.07	0.07	0.07	0.07	0.13	0.07	0	0	0	0	0	0	0	0	0	0	0	0.07	0	0.13	0.1	0.08	0	0.07	0.07	0.07	0.07	1.25	1.25	0.33	0.26	0.33	0.12	1.25	0.33
BL389WT3D-c										0	0.07	0.07	0.07	0.07	0.07	0.07	0.07	0.07	0.13	0.07	0	0	0	0	0	0	0	0	0	0	0	0.07	0	0.13	0.1	0.08	0	0.07	0.07	0.07	0.07	1.25	1.25	0.33	0.26	0.33	0.12	1.25	0.33
BL389WT3D-d											0.07	0.07	0.07	0.07	0.07	0.07	0.07	0.07	0.13	0.07	0	0	0	0	0	0	0	0	0	0	0	0.07	0	0.13	0.1	0.08	0	0.07	0.07	0.07	0.07	1.25	1.25	0.33	0.26	0.33	0.12	1.25	0.33
CE91-St59-a												0	0	0	0	0	0	0	0.07	0	0.07	0.07	0.07	0.07	0.07	0.07	0.07	0.07	0.07	0.07	0.07	0.13	0.07	0.07	0	0	0	0	0	0	0	1.18	1.25	0.33	0.2	0.33	0.12	1.18	0.26
CE91-St59-b													0	0	0	0	0	0	0.07	0	0.07	0.07	0.07	0.07	0.07	0.07	0.07	0.07	0.07	0.07	0.07	0.13	0.07	0.07	0	0	0	0	0	0	0	1.18	1.25	0.33	0.2	0.33	0.12	1.18	0.26
CE91-St59-c														0	0	0	0	0	0.07	0	0.07	0.07	0.07	0.07	0.07	0.07	0.07	0.07	0.07	0.07	0.07	0.13	0.07	0.07	0	0	0	0	0	0	0	1.18	1.25	0.33	0.2	0.33	0.12	1.18	0.26
CE91-St60-a															0	0	0	0	0.07	0	0.07	0.07	0.07	0.07	0.07	0.07	0.07	0.07	0.07	0.07	0.07	0.13	0.07	0.07	0	0	0	0	0	0	0	1.18	1.25	0.33	0.2	0.33	0.12	1.18	0.26
CE91-St60-b																0	0	0	0.07	0	0.07	0.07	0.07	0.07	0.07	0.07	0.07	0.07	0.07	0.07	0.07	0.13	0.07	0.07	0	0	0	0	0	0	0	1.18	1.25	0.33	0.2	0.33	0.12	1.18	0.26
CE91-St60-c																	0	0	0.07	0	0.07	0.07	0.07	0.07	0.07	0.07	0.07	0.07	0.07	0.07	0.07	0.13	0.07	0.07	0	0	0	0	0	0	0	1.18	1.25	0.33	0.2	0.33	0.12	1.18	0.26
FDAARGOS_1227-a																		0	0.07	0	0.07	0.07	0.07	0.07	0.07	0.07	0.07	0.07	0.07	0.07	0.07	0.13	0.07	0.07	0	0	0	0	0	0	0	1.18	1.25	0.33	0.2	0.33	0.12	1.18	0.26
FDAARGOS_1227-b																			0.07	0	0.07	0.07	0.07	0.07	0.07	0.07	0.07	0.07	0.07	0.07	0.07	0.13	0.07	0.07	0	0	0	0	0	0	0	1.18	1.25	0.33	0.2	0.33	0.12	1.18	0.26
FDAARGOS_1227-c																				0.07	0.13	0.13	0.13	0.13	0.13	0.13	0.13	0.13	0.13	0.13	0.13	0.2	0.13	0	0.1	0.08	0	0.07	0.07	0.07	0.07	1.25	1.31	0.39	0.26	0.39	0.12	1.25	0.33
FDAARGOS_1227-d																					0.07	0.07	0.07	0.07	0.07	0.07	0.07	0.07	0.07	0.07	0.07	0.13	0.07	0.07	0	0	0	0	0	0	0	1.18	1.25	0.33	0.2	0.33	0.12	1.18	0.26
G10-a																						0	0	0	0	0	0	0	0	0	0	0.07	0	0.13	0.1	0.08	0	0.07	0.07	0.07	0.07	1.25	1.25	0.33	0.26	0.33	0.12	1.25	0.33
G10-b																							0	0	0	0	0	0	0	0	0	0.07	0	0.13	0.1	0.08	0	0.07	0.07	0.07	0.07	1.25	1.25	0.33	0.26	0.33	0.12	1.25	0.33
G10-c																								0	0	0	0	0	0	0	0	0.07	0	0.13	0.1	0.08	0	0.07	0.07	0.07	0.07	1.25	1.25	0.33	0.26	0.33	0.12	1.25	0.33
G10-d																									0	0	0	0	0	0	0	0.07	0	0.13	0.1	0.08	0	0.07	0.07	0.07	0.07	1.25	1.25	0.33	0.26	0.33	0.12	1.25	0.33
GGCC_0168																										0	0	0	0	0	0	0.07	0	0.13	0.1	0.08	0	0.07	0.07	0.07	0.07	1.25	1.25	0.33	0.26	0.33	0.12	1.25	0.33
I10-a																											0	0	0	0	0	0.07	0	0.13	0.1	0.08	0	0.07	0.07	0.07	0.07	1.25	1.25	0.33	0.26	0.33	0.12	1.25	0.33
I10-b																												0	0	0	0	0.07	0	0.13	0.1	0.08	0	0.07	0.07	0.07	0.07	1.25	1.25	0.33	0.26	0.33	0.12	1.25	0.33
I10-c																													0	0	0	0.07	0	0.13	0.1	0.08	0	0.07	0.07	0.07	0.07	1.25	1.25	0.33	0.26	0.33	0.12	1.25	0.33
I10-d																														0	0	0.07	0	0.13	0.1	0.08	0	0.07	0.07	0.07	0.07	1.25	1.25	0.33	0.26	0.33	0.12	1.25	0.33
JCM10422-a																															0	0.07	0	0.13	0.1	0.08	0	0.07	0.07	0.07	0.07	1.25	1.25	0.33	0.26	0.33	0.12	1.25	0.33
JCM10422-b																																0.07	0	0.13	0.1	0.08	0	0.07	0.07	0.07	0.07	1.25	1.25	0.33	0.26	0.33	0.12	1.25	0.33
JCM10422-c																																	0.07	0.2	0.1	0.08	0.09	0.13	0.13	0.13	0.13	1.31	1.31	0.39	0.33	0.39	0.25	1.31	0.39
JCM10422-d																																		0.13	0.1	0.08	0	0.07	0.07	0.07	0.07	1.25	1.25	0.33	0.26	0.33	0.12	1.25	0.33
MGYG-HGUT-01303-a																																			0.1	0.08	0	0.07	0.07	0.07	0.07	1.25	1.31	0.39	0.26	0.39	0.12	1.25	0.33
MGYG-HGUT-01303-b																																				0	0	0	0	0	0	0.29	0.39	0.39	0.2	0.39	0	0.29	0.29
MSK.1.16																																					0	0	0	0	0	0.25	0.33	0.33	0.17	0.33	0	0.25	0.25
MSK.1.26																																						0	0	0	0	1.39	1.39	0.09	0.09	0.09	0.12	1.39	0.09
S077-U-a																																							0	0	0	1.18	1.25	0.33	0.2	0.33	0.12	1.18	0.26
S077-U-b																																								0	0	1.18	1.25	0.33	0.2	0.33	0.12	1.18	0.26
S077-U-c																																									0	1.18	1.25	0.33	0.2	0.33	0.12	1.18	0.26
S077-U-d																																										1.18	1.25	0.33	0.2	0.33	0.12	1.18	0.26
VPI12708-a																																											0.2	1.12	0.98	0.98	0	0	0.92
VPI12708-b																																												0.92	1.18	1.05	0	0.2	1.12
VPI12708-c																																													0.26	0.13	0	1.12	0.2
VPI12708-d																																														0.13	0	0.98	0.07
DFI.1.130																																															0	0.98	0.07
DFI.1.161																																																0	0
DFI.1.162																																																	0.92
DFI.1.217
DFI.1.234
DFI.1.60
DFI.4.63
JCM10419-a
JCM10419-b
JCM10419-c
JCM10419-d
JCM10420-a
JCM10420-b
JCM10420-c
JCM10420-d
JCM10423-a
JCM10423-b
JCM10423-c
JCM10423-d
MO32-a
MO32-b
MO32-c
MO32-d
MSK.5.24
NB2A-7-D5
NTI82-a
NTI82-b
NTI82-c
NTI82-d
Q4-a
Q4-b
Q4-c
Q4-d
S076-a
S076-b
S076-c
S076-d
SL.1.22
VE202-05
C.hylemonae
[truncated: 36 more columns]
